# Supplementary material for: Efficacy of Pam3CSK4 as a cross-species adjuvant for polysaccharide vaccines in humanized mouse and non-human primate models
Source: Nat Commun. 2026 Jun 12;17:7472. doi: 10.1038/s41467-026-74194-7 (PMC13408974; doi:10.1038/s41467-026-74194-7)
Supplement: Supplementary file 4 — Source Data [file 41467_2026_74194_MOESM4_ESM.xlsx]

## Sheet: Fig 1
Jennings-Gee et al. Raw data Figures 1-9, Supplemental Figures 1-5
Figure 1A		Male C57BL/6 mice
PPS3 ELISA	IgM	ug/ml
Day	Px													Px +MPL+sq													Px+MPL+TDB+sq
0				4.14975	2.59875	2.3925	1.85625	1.80675										2.99475	2.3265	1.92225	1.87275	3.1845								3.168	1.782	2.2275	2.02125	2.3925
10				8.76975	8.9925	8.547	8.14275	4.8015										19.3875	16.731	11.649	10.461	23.4548								26.6475	10.4032	14.6602	16.0297	14.9407
20				7.69725	6.9135	8.43975	5.78325	3.696										17.2673	11.5087	8.415	8.5305	20.9797								15.048	6.32775	11.5005	11.1045	12.2265
30				7.2435	5.89875	8.0355	5.04075	3.48975										11.3438	9.59475	6.70725	6.41025	13.0928								14.9902	5.40375	11.6985	8.62125	10.5518
40				7.11975	5.56875	8.68725	5.40375	3.30825										17.1105	15.5348	15.0892	11.0137	25.8225								25.3687	19.3133	41.3903	11.8552	22.902
50				7.953	7.1445	8.55525	5.6265	3.17625										18.744	17.9108	13.5382	11.418	15.9225								21.1447	16.0957	23.9745	10.1805	17.8695
60				8.3325	6.633	10.3042	5.99775	3.135										14.916	13.4475	12.1357	11.121	14.6107								16.4093	11.1623	18.8678	7.2765	11.418
PPS3 ELISA				IgG	ug/ml
Day
0				0.068685	0.052418	0.054225	0.056033	0.045188										0.01446	0.059648	0.041573	0.037958	0.075915								0.05784	0.05061	0.048803	0.063263	0.110257
10				0.126525	0.160868	0.15183	0.15906	0.092183										0.184365	0.37596	0.131948	0.175328	0.244013								0.263895	0.262088	0.258473	0.417533	0.200632
20				0.16629	0.155445	0.119295	0.262088	0.095798										0.26028	0.446453	0.177135	0.207863	0.538635								0.20967	0.25305	0.24582	0.78084	0.222323
30				0.17352	0.119295	0.162675	0.184365	0.092183										0.263895	0.26028	0.25305	0.19521	0.428378								0.258473	0.276548	0.32535	0.638048	0.18798
40				0.133755	0.113873	0.19521	0.178943	0.10122										0.4338	0.471758	0.639855	0.627203	0.468143								0.44103	0.833258	0.695888	0.965205	0.829642
50				0.178943	0.168098	0.23859	0.2169	0.148215										0.323543	0.511523	0.668775	0.75192	0.516945								0.67962	0.53502	0.898328	0.798915	0.515138
60				0.135563	0.155445	0.31089	0.242205	0.140985										0.278355	0.723	0.73746	0.741075	0.681428								0.424763	0.547673	0.967013	0.851333	0.53502
FIG 1B
SURVIVAL WU2 challenge		males						REPEAT experiment
days	PPS MIX 0.125 n=5		MTS n=5	mpl n=5	No treatment n=4			day of death (or d10 survival)	Px 0.125 n=14	px mpl n=5	px MTS N=5
6	1							3	1
6	1							4	1
6	1							5	1
10	0							6	1
10	0							10	0
								10	0
7			1					4	1
10			0					6	1
10			0					6	1
10			0					7	1
10			0					8	1
								8	1
4					1			10	0
4					1			10	0
4					1
6					1			3		1
								10		0
								10		0
10				0				10		0
10				0				10		0
10				0
10				0				7			1
10				0				10			0
								10			0
								10			0
								10			0
C Chimera PPS3 - specific igm			Male donors and recipients			ug/ml
Day	Px chimera													PX myd88 chimera													Px +MPL+sq													PX MPL sq myd88 chimera
0	5.2	3.31	0.33	1.41	6.2012	2.7972	5.18	4.884	3.4188									0.87	0	0.33	0						-0.21	2.76	1.68	7.1336	5.2096	9.2796	8.7912	7.2224						0	0	0.33	0.6
10	8.99	7.64	2.22	6.56	19.5656	10.2268	7.03	19.5064	11.2036									2.49	1.68	1.14	3.31						23.35	23.89	10.62	22.1112	36.7336	31.006	26.1368	28.712						8.72	11.43	17.93	7.91
20	7.64	8.18	3.85	8.18	13.5716	23.3396	20.202	14.0748	9.472									1.14	3.58	0.6	1.14						26.06	21.18	12.51	14.282	24.2128	15.17	21.2972	17.4492						6.29	7.91	13.6	6.29
35	7.64	7.37	4.12	7.1	8.5988	22.9252	24.6124	14.1192	3.4336									0.6	2.22	0.06	0.06						33.1	11.97	11.97	10.5228	15.1108	19.5508	8.288	18.2484						4.93	4.93	7.37	3.31
49	11.16	6.29	6.83	9.54	22.9696	20.424	37.6216	11.2036	8.9836									0.06	1.41	0	0						39.06	39.87	43.93	44.1188	51.0304	54.6416	70.9216	61.2276						5.47	8.99	8.45	6.01
60	10.08	4.12	4.12	8.72	21.09	15.7176	14.3412	11.8252	24.5828									0.06	0.6	0	0						38.24	27.95	34.18	21.1492	25.16	22.3924	29.2596	27.528						4.12	7.1	7.1	3.58
		ug/ml
C Chimera PPS3 - specific igG
Day	Px chimera													PX myd88 chimera													Px +MPL+sq													PX MPL sq myd88 chimera
0	0.06521	0.0077846	0.0140249	-0.10142	0.0967458	0.0461741	0.206684	0.0780563	0.113237									0.0265	0.021	0.025	0.0095						0.00676	0.03682	0.08525	0.0140249	0.13259	0.0233852		0.0327456						0.0305	0.038	0.0115	0.054
10	0.11531	0.074925	-0.0238676	-0.129473	0.120383	0.134675	0.119283	0.0588171	0.151165									0.033	0.0205	0.0315	0.013						0.23054	0.44096	0.45265	0.102178	1.09692	0.228224		0.289543						0.019	0.032	0.0305	0.049
20	0.30569	0.356975	0.185506	0.0690359	0.0511968	0.111702	0.0571809	0.012633	0.0864362									0.0265	0.036	0.0245	0.0115						0.34076	0.58291	0.61965	0.279329	2.13638	0.214623		0.657856						0.0205	0.033	0.043	0.063
35	0.23221	0.189185	-0.026897	0.0441436	0.0651596	0.110372	0.0738032	0.00864362	0.0651596									0.017	0.031	0.014	0.0065						0.33074	0.33074	0.32406	0.0352635	0.994312	0.0293435		0.251345						0.0155	0.0165	0.022	0.0555
49	0.13702	0.339173	0.222482	0.352902	0.0716893	0.0514859	0.048879	0.0202033	0.0892857									0.011	0.013	0.009	0.0095						0.59126	0.35078	1.19079	0.603444	3.54474	0.823098	1.01873	1.59875						0.015	0.016	0.0165	0.069
60	0.22219	0.130107	0.0898427	0.0743563	0.0371655	0.029113	0.0458375	0.0167245	0.0625619									0.013	0.0185	0.013	0.009						0.50609	0.33408	0.90522	0.30975	0.198247	2.6482	0.371695	0.786731						0.021	0.0175	0.0165	0.069
D NP-speific IgM and IgG
ug/ml
041520	female mumt recipients, female donor cells
		NP-Ficoll immunization
Day
NP-specific IgM	WT													wt adjuvant													wt adjuvant no antigen													tlr4
10	326.491	476.432	698.903	755.884	299	301.152	1326.013749*							1026.69	1124.98	1658.51	791.205	878.936	1687.27	1568.81							365.013	906.044												481.045	802.542	1360.74	435.901	1337.29	436.264	668.673
18	218.728	12.7632	346.666	77.0441	168.477	100.47	42.9381							171.152	303.078	235.136	87.3791	157.96	285.928	521.416							150.328	688.72	352.763											134.238	41.2358	287.938	227.427	256.977	81.5456	101.657
Day	WT													wt adjuvant													wt adjuvant no antigen													tlr4
NP-specific IgG
10	22.0269	0	21.1956	20.6017	18.8203	25.9462	48.3927							413.131	91.8606	150.412	70.7205	45.0673	126.659	323.608							0	0	6.58749											3.8559	0.649248	20.3642	5.75614	1.00554	11.3381	16.5637
18	11.536	9.04196	0	7.73555	21.7498	8.44814	2.98496							41.5835	35.289	51.5598	31.251	153.341	46.4529	96.8092							1.08472	0.728424	0											0	0	0	3.93508	0	0	3.46002

## Sheet: Fig 2
A AGM ELISAs
Px-specific IgM
week	AGM px expt 1				AGM px SAS exp 1
1	4226.87	5707.46	8179.1	9600	0	10053.7	7211.94	0
2	7092.54	12406	10185.1	17182.1	12585.1	14674.6	35928.4	6208.96
5	2304.48	9385.07	2185.07	12800	24930.4	8823.88	47459.5	226.866
Px-specific IgG
week	AGM px expt 1				AGM px SAS exp 1
1	138.067	276.134	1524.65	1451.68	0	475.345	104.536	0
2	885.602	611.44	2808.68	7451.1	1613.41	1307.69	2197.24	747.535
5	276.134	242.604	816.568	3853.4	1114.4	1238.66	1197.24	230.769
PX-specific IgA
week	AGM px expt 1				AGM px SAS exp 1
1	486.59	363.985	2061.3	2160.92	0	1582.38	620.69	239.464
2	854.406	1865.9	1452.11	2980.84	781.609	1733.72	2934.87	1231.8
5	170.498	932.95	360.153	1810.34	992.337	1423.37	1565.13	498.084
PPS3 IGM
week	AGM px expt 1				AGM px SAS exp 1
1	5488.1	6678.57	7940.48	12982.1	0	0	0	59.5238
2	7809.52	9672.62	8005.95	16077.4	1684.52	7214.29	5404.76	5005.95
5	8940.48	10476.2	4559.52	12928.6	1726.19	2857.14	1672.62	4154.76
PPS3 IgG
week	AGM px expt 1				AGM px SAS exp 1
1	76.2091	0	406.937	208.109	0	13.19	116.756	0
2	242.794	74.255	1716.17	353.2	26.8686	142.159	378.603	140.694
5	0	0	763.068	591.109	7.3278	213.972	0	0
PPS3 IgA
week	AGM px expt 1				AGM px SAS exp 1
1	129	0	2718	1345	0	0	682	0
2	1408	1263	5384	2835	1004	1412	5593	337
5	529	1004	5137	3600	1078	2447	5909	24
B Aged female mice
PX-specific IgM		ng/ml
day	Px old female													PX MTS
0		829.648	1088.03	1507.49	2280.64	896.07	3111.38							3302.49	2261.14	2385.94	1683.91	1332.89	5131.68
10		1772.09	2557.6	1965.88	4182.96	2447.37	4752.39							3387.32	3902.15	7712.64	11511.4	8204.06	5988.75
20		970.849	2264.84	1505.84	2937.82	1841.87	4244.39							5543.15	2579	3924.57	7797.47	6986.23	8659.41
30		1023.44	2201.08	1785.34	4635.38	1242.21	3874.84							5431.02	2938.8	3796.84	5271.11	5095.61	6101.86
40		1226.75	1602.32	1320.33	5191.16	1201.26	3603.78							7028.15	2917.35	3155.26	16766.9	8026.6	7632.68
50		1127.37	1138.14	1620.54		1805.79	3728.59							5011.75	3283.96	2909.55	14021.2	6606.93	7632.68
60		1285.13	1548.49	1732.75		1132.03	2251.39							3421.45	2567.3	2594.61	7454.25	6873.12	6810.72
PX-specific IgG
day	Px old female													PX MTS
0		474.002	222.491	323	375	1067	409.915							1019	194	375	1067	915
10		1653.57	390.568	361	2299	1744	2672.91							1088	520	579	2160	934
20		440.75	159.008	286	892	1439	1938.94							1103	422	389	1838	941
30		451.028	259.371	323	512	1306	967.352							870	416	298	1647	968
40		746.07	296.252	203	405	1446	886.336							808	368	1712	2097	1133
50		541.112	304.716	217	441		896.01							942	418	923	1661	1364
60		458.888	247.884	174	442		630.593							917	326	450	1956	1636
PPS-3 specific IGM
day							outlier d0												outlier d0
0		1459.97	1504.56	4767.01	1787.26	3230.34	9767.0648*							6007.28	4934.72	6280.29	3534.55	3507.25	10266.29*
10		2096.74	2142.07	4891.82	1432.35	2836.42	12614.2076*							5133.63	3031.43	10980	13386.4	5968.27	10683.6108*
20		1715.62	1608.6	5219.44	1315.34	2988.52	11537.754*							5847.37	4150.78	6046.28	7844.27	5422.25	10258.489*
30		1878.52	2360.93	5433.95	1428.45	3121.13	11584.556*							4848.92	4103.98	6436.3	6389.5	5383.24	10476.9*
40		1693.49	1599.02	5075.13	1159.33	3862.17	12060.4*							6568.9	3799.77	6307.59	19615.1	8628.21	11003.4*
50		1323.55	1956.83	4977.62	1210.04		11647*							10917.6	3749.06	5804.47	11643.1	6522.1	10710.9*
60		1120.17	2049.19	3643.76	1167.13		9809.97*							5738.16	3768.56	4993.23	7930.07	5714.76	11214*
PPS3-specific IgG
day	Px old female													PX MTS
0		240.61	1319	626	415	136								85	424	575	892	1589	3135*
10		761.746	1554	890	1594	469.3								967	1355	1523	1559	2227	2763*
20		345.946	1775	1016	1122	548.995								1953	800	1083	1653	3022	3437*
30		284.269	1309	1319	800	923.909								1758	600	466	1304	1892	2910*
40		456.133	1519	706	809	762.439								2809		5920	1882	2467	3134*
50		210.811		501	599	433.957								2816		3087	1520	3233	2864*
60		158.143		310	717	294.664								2061		1514	1383	4083	2587*
							outlier mice from with high d0 values

## Sheet: Fig 3
In vitro assays
	DONOR	sex
	1	m
	2	m
	3	F
	4	F
	5	m
	6	m
	7	m
	8	m
	9	m
	10	m
	11	m
IgM spots PBMC
	Media	antiIg	Pam	Pam + antiIg	FSL1	FSL1 + antiIg	Flag	Flag + anti-Ig	R837	R837+ antiIg	R848	R848 ++ antiIg	CpG + anti-Ig	CpG + anti-Ig	Adilip	Adilip + anti-Ig
1	0	0.25	2.25	1.75	2.75	7.5	0	0.75	3.5	4.25	31	43	25.75	28	5	10
2	0	0	1.33333	1.33333	0.666667	0.666667	0.333333	0.333333	1	1	31	31	14	14	10	10
3	0	1.2	0	4	0.4	6.8	0	0	0	2	2	15	8.4	44.4	0	2.4
4	0	0.333333	0.166667	3.2	0	10	0.166667	2.33333	0.33	6	6	19	11	20	1	12
5	1.75	3.25	0	5	3.75	3	0.25	3	1	1.5	18	32	26.5	41	11	13
	0	0.3	0.8	6.83333	0.333333	7.33333	0.166667	0.666667	2.8	3.7	24	21	23	22	11	24
IgG spots PBMC
	Media	antiIg	Pam	Pam + antiIg	FSL1	FSL1 + antiIg	Flag	Flag + anti-Ig	R837	R837+ antiIg	R848	R848 ++ antiIg	CpG	CpG + anti-Ig	Adilip	Adilip + anti-Ig
1	0	1.75	4	3.5	7.5	7.5	0.75	5.5	2.875	6	12.375	9.125	7.5	13.125	8.75	17
2	0	2	0.4	2	0.4	2.6	0.4	1.8	1.8	7.8	25.4	15.8	5.6	9.2	4.6	14.8
3	0.25	5.75	1.875	11.125	2.125	12.875	0.875	8.75	1.125	11.5	13.625	18.75	13.875	19.125	5	16
4	1.25	7	21.5*	20*	2	6	1.5	13.75	0.75	18.5	29	32	31.25	29.5	5.75	16.75
5	1.125	7.125	1	5.125	0.875	5.875	0.875	13.875	5.375	9.375	22	15	21	20	13.875	18
6	0.2	1.4	1	1.9	0.5	0.6	0.7	1.9	18*	5.1*	46	54	32.1	37.4	28.4	46
IgA spots PBMC
	Media	antiIg	Pam	Pam + antiIg	FSL1	FSL1 + antiIg	Flag	Flag + anti-Ig	R837	R837+ antiIg	R848	R848 ++ antiIg	CpG + anti-Ig	CpG + anti-Ig	Adilip	Adilip + anti-Ig
1	0	0	0	0	0	1.25	0	5	0	5	0	0	0	6.25	1.25	20
2	0	0.75	0.75	2	0.375	2.625	0.125	0.75	0.125	1.625	16.375	26.375	4.5	12	1	2.625
3	0	0.66	0.333333	2	0	1.33333	0.333333	1	0.666667	5.33333	11	14	2	8.66667	1.66667	10.6667
4	0	0.5	0.333333	3	0	3	0	2.66667	0	5.66667	3.66667	10	2.5	16.6667	0.666667	11.5
5	0.5	6	4	5.75	1	5.75	0.25	10.5	0.5	5.5	4.25	22.5	7.5	24.75	1	12.75
6	1	9	3.71429	10.5714	0.571429	11	0.571429	11	0.714286	9.85714	8.71429	12	9.71429	12.5714	4.42857	14
IgM SPOTS CD19+ selected B
	Media	antiIg	Pam	Pam + antiIg	FSL1	FSL1 + antiIg	Flag	Flag + anti-Ig	R837	R837+ antiIg	R848	R848 ++ antiIg	CpG + anti-Ig	CpG + anti-Ig	Adilip	Adilip + anti-Ig
Don 7	0	1	12	69	2		0	0	0	1	32	132	134	140	9	110
Don 8	0	1	0	6	1	0	0	0	0	0	4	25	41	308	0	21
Don 9	0	0					0	0	0	0	31	59			32	117
Don 10	4	15	8	60	3	28	1	0	6	8	16	92	29	67	2	54
Don 11	0	21	8	88	7	52	2	24	1	20	17	94	23	47	5	150
IgG spots selected B
	Media	antiIg	Pam	Pam + antiIg	FSL1	FSL1 + antiIg	Flag	Flag + anti-Ig	R837	R837+ antiIg	R848	R848 ++ antiIg	CpG + anti-Ig	CpG + anti-Ig	Adilip	Adilip + anti-Ig
Don 7	0.5	3.5	19	27	5.5	22	0	3.5	0.5	1.5	46	85	65	86	12.5	70
Don 8	0	8	32	96	0*	0*	0	0	0	16	112	184	408	1712	24	192
Don 9	0	3.5	37.5	158	14.5	135	0.5	3.5	1.5	3	29.5	120	0*	0*	34	237.5
Don 10	9	21	6	150	6	57	12	15	6	15	72	168	240	207	6	60
Don 11	14	26	30	54	14	56	4	14	6	26	34	106	100	96	24	58
IgA spots CD19+ selected B
	Media	antiIg	Pam	Pam + antiIg	FSL1	FSL1 + antiIg	Flag	Flag + anti-Ig	R837	R837+ antiIg	R848	R848 ++ antiIg	CpG + anti-Ig	CpG + anti-Ig	Adilip	Adilip + anti-Ig
Don 7	3	6	2	30	5	2	0	1	0	2	30	87	73	72	9	68
Don 8	7	1	21	10	12	8	6	7	9	10	16	23	47	35	7	6
Don 9	8	6	9	15	4	4	7	5	6	6	12	18	32	22	7	12
Don 10	0	3	3	2	2	0	1	0	0	0	17	3	28	83	1	0
Don 11	0	0	11	81	21	4	1	0	0	0	20	81	138	150	29	176
	p values		vsaig		vsaig		vsaig		vsaig		vsaig		vsaig		vsaig
paired ttest	IgM spots PBMC	0.0297264	0.00841015	0.0215346	0.0133674	0.0222545	0.0178155	0.0410858	0.0507082	0.056146	0.000861143	0.0229567	0.0009418	0.0681993	0.00680865	0.0244874
	IgG spots PBMC	0.0051642	0.204706	0.073842	0.152327	0.0373646	0.0184435	0.0121078	0.00924983	0.0185934	0.0181733	0.418896	0.00502878	0.0462242	0.0131319	0.00109442
	IgA spots PBMC	0.0593491	0.0257907	0.0289937	0.0110988	0.0213515	0.019766	0.0213808	0.0245888	0.00176395	0.0155682	0.0257322	0.00337187	0.00463902	0.00822654	0.00300887
paired ttest	IgM SPOTS CD19+ selected B	0.0854222	0.0258718	0.0257261	0.130898	0.11314	0.211257	0.199554	0.122055	0.148296	0.00678622	0.00844722	0.0654511	0.133047	0.0101441	0.0093974
	IgG spots selected B	0.0085559	0.0161402	0.0263542	0.0651223	0.0406754	0.0448313	0.0384489	0.483578	0.0334142	0.00149236	0.000884847	0.145134	0.199015	0.0270469	0.0197197
	IgA spots CD19+ selected B	0.412322	0.086167	0.135272	0.431006	0.0802744	0.381592	0.270735	0.435008	0.104	0.0437877	0.0971486	0.0202026	0.25697	0.109345	0.108961

## Sheet: Fig 4
A ELISAs
IgM PPS3-specific		all male WT mice
	ELISAs	ug/ml
day	Px + SQ													+ adilipoline													+ Pam3CSK4													+ Pam3CSK4/R837
0	0	0	0	0	0	0								0	0	0	0	0									0	0	0	0	0	0	0							0	0	0	0	0
10	3.52775	2.39879	1.72679	1.12647	1.98304	1.60363								6.00071	3.41127	7.47911	9.89831	8.23623									6.29639	5.72295	3.48743	4.91655	6.48903	6.0624	4.73337							7.25063	6.22919	9.74151	11.4932	9.80423
30	0.16626	2.2853	1.39826	0.6277	1.75618	0.87782								4.58802	2.40178	3.78162	6.03058	4.38194									1.58642	2.98418	1.22354	2.35698	2.91698	2.70431	2.34806							3.44562	2.51378	4.02354	6.49202	5.12114
40	0.32525	2.02261	1.16486	0.4251	0.95581	0.97663								4.58227	2.81683	2.9666	5.16772	4.71842									2.49915	3.97413	4.3962	5.59887	4.4325	4.31553	4.46862							5.42641	4.59589	6.47478	8.04961	8.01784
50	1.15036	3.22908*	0.5366	1.17724	1.08667	1.06645								4.91356	4.34012	3.59196	8.07644	6.15452									2.80796	2.56604	5.14652	4.77468	6.08284	3.14322	5.23771							4.90908	3.70844	4.87772	6.25756	6.49948
IgG PPS3-specific
day	Px + SQ													+ adilipoline													+ Pam3CSK4													+ Pam3CSK4/R837
0	0	0.004	0.001	0.001	0.001	0.001								0.001	0.001	0.001	0.001	0.001									0.001	0.001	0.001	0.001	0.00058	0.14228	0.12694							0.001	0.001	0.330*	0.001	0.001
10	0.13339	0.035	0.034	0.004	0.124	0.033								0.082	0.045	0.331	0.049	0.164									1.158	0.16	1.775	0.024	0.18484	0.28045	0.91021							0.089	0.028	2.011*	0.312	0.081
30	0.10701	0.129	0.136	0.082	0.161	0.112								0.188	0.101	0.568	0.156	0.322									4.073	0.606	1.537	0.299	0.34388	0.6039	1.53558							0.265	0.096	2.912*	0.435	0.2
40	0.16237	0.01	0	0	0.019	0.031								0.019	0.017	0.734	0.01	0.1									4.338	0.687	2.147	0.754	0.51533	0.65341	1.75735							0.291	0.011	2.712*	0.598	0.042
50	0.1219	0.169	0.132	0.132	0.156	0.157								0.169	0.157	0.574	0.178	0.21									3.168	0.654	1.601	0.801	0*	0.88421	2.99626							0.339	0.145	1.858*	0.368	0.186
B WU2 survival i.n. challenge
CD19-/- males and females	1=death, 0=survival
days	PPS MIX 0.125 n=8	Pam+1%Add 20	Pam TDB+1%Add 20		pam addavax n=5
4	1
6	1
6	1
7	1
8	1
8	1
10	0
10	0
8		1
8		1
10		1
10		0
10		0
10		0
10		0
10		0
10		0
10		0
10			1
10			1
10			1
10			0
10			0
6
10
10
6
10
10
10
7
8
10
10
10
10
10
10
10
10
8					1
10					0
10					0
10					0
10					0
days	PPS MIX 0.125 n=6	adilip	Pam	pam 837	R837	mpl	no Ag, pam	No treatment 4 mice
3	1
4	1
5	1
6	1
10	0
10	0
3		1
3		1
5		1
5		1
10		0
5			1
6			1
10			0
10			0
10			0
5				1
5				1
6				1
8				1
9				1
4					1
6					1
7					1
7					1
10					0
3						1
10						0
10						0
10						0
10						0
3							1
3							1
4							1
4							1
4								1
4								1
4								1
6								1
Pooled
days	PPS MIX 0.125 n=14	pam n=15		mpl	no Ag, pam		No treatment n=4
3	1
4	1
4	1
5	1
6	1
6	1
6	1
7	1
8	1
8	1
10	0
10	0
10	0
10	0
5		1
6		1
8		1
8		1
10		1
10		0
10		0
10		0
10		0
10		0
10		0
10		0
10		0
10		0
10		0
3					1
3					1
4					1
4					1
3				1
10				0
10				0
10				0
10				0
4							1
4							1
4							1
6							1
C
PPS4 IgM males
ELISA	Px + SQ													+ Pam3CSK4
30	0.49897	0.47363	0.91065	0.36906	1.67767	0.45315	0.51622							1.57887	1.56077	0.58495	1.12258	1.01879	1.2589	0.98803	2.14946	1.90338
60	0.64172	0.37777	0.81439	0.97808	0.88331	0.30817	0.51404							3.93737	1.79355	3.65525	1.51933	1.6895	2.99874	1.93292	1.79127	3.21048
PPS4 IgG males	Px + SQ													+ Pam3CSK4
30	0.01134	0.14536	0.03196	0.0732	0.63814*	0.11237	0.08763							0.11443	0.1	0.19485	0.37216	0.34742	0.20515	1.23402	0.53711	0.48969
60	0.03402	0.26289	0.24227	0.03608	1.77423*	0.15567	0.04227							2.1433	7.12268	0.28351	1.72887	0.1701	3.10206	12.4979*	2.6567	2.74742
D survival TIGR4 passive transfer, 1=death, 0=survival
CD19-/-recipients	CD19-/- males and females
Hours	Px 1ul sera n=6	no sera n=6	Pam Px 1ul n=11
36	1
36	1
36	1
48	1
60	1
60	1
24		1
36		1
36		1
36		1
36		1
36		1
36			1
48			1
48			1
60			1
120			0
120			0
120			0
120			0
120			0
120			0
120			0

## Sheet: Fig 5
PBMCs
Donor	sex	20-50 yrs of age
1	f
2	f
3	m
4	m
5	m
A Px-specific Ig total elisa
day	PPS													PPS + Pam3CSK4													Pam3Csk4 only
	don1 pps	don2 pps	don3 pps	don4 pps	don5 pps									don1 pps	don2 pps	don3 pps	don4 pps	don5 pps										don2 pps	don3 pps	don4 pps	don5 pps
7	0.465633	2.26729	0.445501	0	0.172994									0.185594	0.4058	0	0	4.07297										0	0	0	0
14	1.10906	4.93539	3.01251	5.38942	25.5438									1.28209	0.589375	7.759	24.6888	77.0513										0	2.42712	0.469529	15.2865
21	8.06783	2.75177	3.59911	5.02736	26.9993									32.0057	3.68086	82.9724	25.3186	88.332										0	13.291	2.44531	25.5791
28	14.1963	2.27329		8.87577	24.9432									35.9867	1.03346	212.759	68.9059	110.442										0.102283		4.39264	49.766
A PPS3-specific Ig total elisa	PPS													PPS + Pam3CSK4													Pam3Csk4 only
day	don1 pps	don2 pps	don3 pps	don4 pps	don5 pps									don1 pps	don2 pps	don3 pps	don4 pps	don5 pps										don2 pps	don3 pps	don4 pps	don5 pps
7	0.0916949	0	0.098791	0.0360291	0.384825									0.560303	0	0	0	5.00279										0	0.0801295	0	0.330309
14	1.62485	1.59041	5.07526	4.73247	19.9128									1.29639	0.466964	8.78477	71.4248	51.7129										0.143992	7.30172	0.6432	32.4816
21	31.1332	4.20069	29.4292	5.0394	28.7551									67.7724	2.1748	40.4908	108.66	69.745										0.105928	31.0395	6.78179	47.6483
28	17.0383	0		14.5664	26.973									39.8437	0.544621	174.663	136.652	84.754										0.409659		11.3687	80.0763
B Px-specific Ig total elisa normalized
day	PPS													PPS + Pam3CSK4													Pam3Csk4 only
	don1 pps	don2 pps	don3 pps	don4 pps	don5 pps									don1 pps	don2 pps	don3 pps	don4 pps	don5 pps										don2 pps	don3 pps	don4 pps	don5 pps
7	3.60792	0.222603	3.24848	1.76086	6.12021									3.29542	2.29379	0.478034	1.15979	12.4099										0	0.201625	1.07822	0.101605
14	6.02292	3.64726	14.5121	71.5492	58.5825									14.5188	8.83616	69.3226	279.512	159.162										18.3879	5.53829	6.38289	15.9398
21	34.1542	5.49658	65.9303	87.9899	31.9527									179.305	59.6836	100.757	500.033	206.335										0	23.6611	26.317	31.6744
28	61.2104	73.3048		23.4722	57.4125									193.361	21.1921	476.06	789.826	245.9										34.1333		15.9495	38.1792
B PPS3-specific Ig total elisa normalized	PPS													PPS + Pam3CSK4													Pam3Csk4 only
day	don1 pps	don2 pps	don3 pps	don4 pps	don5 pps									don1 pps	don2 pps	don3 pps	don4 pps	don5 pps										don2 pps	don3 pps	don4 pps	don5 pps
7	1.17244	19.2107	1.82314	2.75115	1.55092									4.28488	1.52941	0.735621	1.49058	6.15318										0	0	0.307967	0
14	5.77976	41.7672	21.0933	30.9524	62.3188									7.28015	4.69624	33.1434	396.637	86.6668										24.1045	1.83631	4.9227	19.7996
21	67.5961	25.1451		33.0927	29.985									259.275	19.2659	146.982	523.161	126										0	7.18724	37.6399	30.4625
28	50.3863	4.33806		83.5664	79.8839									163.357	7.1241	354.878	676.52	212.433										79.5455		59.3314	58.7755
C Px-specific IgM	pps only													pAM PPS													pam add only
day	don1 pps	don2 pps	don3 pps	don4 pps	don5 pps									don1 pps	don2 pps	don3 pps	don4 pps	don5 pps										don2 pps	don3 pps	don4 pps	don5 pps
7	0.22917	0.2226	2.16667	0.0303	5.27679									0.27778	-0.02825	-0.19643	0.0672	5.26017										-3.0303	-0.10938	0.02222	-0.13017
14	1.63542	3.64726	4.66667	3.75758	33.9089									2.56944	0.90395	60.0893	30.8737	92.4117										28.7879	3.64063	2.16389	9.74736
21	19.5417	5.49658	2.66667	22.7121	17.3214									153.976	1.75141	41.0179	210.309	119.006										1.51515	14.5781	9.27	17.2765
28	36.8229	73.3048	2.16667		40.8607									169.132	6.66667	193.304	336.438	173.22										33.3333	34.3281		23.3839
C Px-specific IgG	pps only													pAM PPS													pam add only
day	don1 pps	don2 pps	don3 pps	don4 pps	don5 pps									don1 pps	don2 pps	don3 pps	don4 pps	don5 pps										don2 pps	don3 pps	don4 pps	don5 pps
7	3.34375	0	1.18182	1.875	0.12143									2.96875	1.44068	0.76613	1.30137	5.1055										0	0.33333	1.125	0.49031
14	4.1875	0	7.95455	67.3611	22.6976									11.9271	7.45763	7.5	247.534	54.8559										0	1.9	4.375	5.92938
21	13.25	0	56.8182	65.3472	13.7952									24.4271	57.4576	53.8306	289.384	77.7138										0	9.05833	17.125	14.1196
28	22.9688	0		23.5417	16.0167									23.5938	14.661	267.298	453.082	59.7837										0		15.9375	13.9658
C Px-specific IgA	pps only													pAM PPS													pam add only
day	don1 pps	don2 pps	don3 pps	don4 pps	don5 pps									don1 pps	don2 pps	don3 pps	don4 pps	don5 pps										don2 pps	don3 pps	don4 pps	don5 pps
7	0.035	0	0	0	0.722									0.04889	0.88136	0	0	2.04419										0	0	0	0
14	0.2	0	1.89091	0.43056	1.976									0.02222	0.47458	1.73333	1.10396	11.8942										0	0	0	0.26307
21	1.3625	0	6.44545	0	0.836									0.90222	0.47458	5.90833	0.34034	9.61496										0	0.02467	0	0.27827
28	1.41875	0		0	0.53514									0.63556		15.4583	0.30602	12.8961										0.8		0.012	0.82947
D PPS4 IgM
	Px			Px PAM			PAM only
Donor 1	15.2188			34.9303
Donor 2	13.1522			49.6674			19.5011
Donor 3	14.805			47.9273			2.65713
Donor 4	16.2087			25.4737			3.68028
Donor 5	12.9825			28.5			1.15
D PPS4 IgG
Donor 1 (2)	3			5.44			0
Donor 2 (1)	3.248			1.3662
Donor 3	3.58313			43.3828			2.73625
Donor 4	3.49178			4.05041			7.16624
Donor 5 2b)	3.16167			176.126			2.225
D PPS14 IgM
Donor 1	13.3906			28.8602
Donor 2	12.913			6.81652			0.911739
Donor 3	13.3161			48.1708			1.82296
Donor 4	12.9465			50.8544			6.73314
Donor 5	13.0359			37.7437			0
D PPS14 IgG
Donor 1 (2)	3.25			16.6975			9.124
Donor 2 (1)	2.97245			1.22715
Donor 3	3.48021			44.1895			2.2
Donor 4	3.52625			3.72812			9.86249
Donor 5 2b)	3.34973			9.13043			0
D PPS19F IgM
Donor 1*	-1.79348*			-0.52192*			-4.5587*
Donor 2	13.1553			26.2189
Donor 3	13.6875			43.6313			2.57073
Donor 4	13.1446			42.3335			5.32069
Donor 5	12.9545			24.8324			0.8125
D PPS19F IgG
Donor 1 (2)	3			15.86			0
Donor 2 (1)	3.1675			1.5675
Donor 3	3.29063			61.0195			2.37875
Donor 4	3.51581			15.5335			22.7644*
Donor 5 2b)	3.11889			20.0665			0
D PPS23F IgM
Donor 1*	-26.687*			-2.72661*			-11.3056*
Donor 2	13.273			14.514
Donor 3	13.86			49.6949			2.01188
Donor 4	13.567			30.3499			4.12444
Donor 5	13.5281			38.3906			0
D PPS23F IgG
Donor 1 (2)	0			14.62			0.625
Donor 2 (1)	3.21417			1.34475
Donor 3	3.17571			74.4375			2.78929
Donor 4	3.38953			3.58933			8.46519
Donor 5 2b)	2.961			17.6579			0.0175
E Survival
Passive serum transfer WU2 ip challenge 1= death, 0=survival
hours to death		Px only n=7	PamAdd sera n=6	PxPAMADD sera n=10	nothing n=6
24		1
24		1
24		1
24		1
36		1
36		1
48		1
24			1
24			1
24			1
24			1
24			1
36			1
24				1
24				1
36				1
36				1
48				1
60				1
60				1
60				1
72				1
72				1
24					1
24					1
24					1
36					1
48					1
48					1

## Sheet: Fig 6
	PPS													PPS + SAS													PX + SAS+ Pam3Csk4													Pam SAS no Ag
A	female mice Pneumovax23 immunization with Pam-MTS i.m.
PX-specific IgG
0	0	0.45188	0	1.35563*	0	0	38.9641								18.782	15.3671	42.1172	2.84576	7.39898	7.81893	0						0	0	7.81893	229.63	22.381	10.4762	1.42857							0	0	4.7619
10	80.8857	23.0456	298.238	146.408*	137.37	33.4388	107.389								561.654	85.0558	301.734	72.2262	145.878	178.601	250.206						1994.24	165.432	639.095	780.247	117.069	101.43	520.184							15.2381	6.19048	3.33333
20	132.399	22.1419	320.38	423.859*	70.0407	22.5938	96.9351								372.06	62.2476	480.874	56.0703	87.9069	220.576	308.23						3330.82	279.424	1380.09	1342.46	160.858	86.6845	1212.66							11.4286	24.7619	12.8571
30	151.83	28.4681	238.59	538.635*	81.7894	35.2463	65.5738								517.463	68.9	447.137	149.204	96.46	339.095	332.51						3037.29	412.346	1683.89	1459.46	357.972	105.451	1201.6							14.2857	19.5238	20
40	150.926	44.7357	231.36		70.4925	43.38	51.7938								647.185	177.239	482.775	2187.39	303.16	675.309	1044.82						3684.57	484.362	2559.7	2190.9	2297.14	547.834	1245.22							58.0952	34.7619	27.1429
50	162.223	45.1875	187.076		52.8694	49.7063	85.531								468.52	121.644	584.462	1730.33	274.762	948.971	1334.53						3640.1	344.444	2192.95	2555.59	2503.59	391.767	1537.7							39.5238	33.3333	26.1905
PPS3-specific IgG
0	6.82982	0.56915	82.527	0	0	0	0	10.8139							37.564	18.2129	25.0427	5.12237	2.84576	44.963	11.9522						3.98406	9.10643	23.9044	671.599	99.0324	8.53728	2.84576							0	0	0
10	36.4257	12.2034	104.167	136.84	63.8	313.4	100.39	302.881							1109.17	134.167	605.833	101.667	335.833	669.286	485						3016.43	540.714	669.286	1325	288.571	230	794.286							19.9203	7.39898	5.12237
20	38.7023	10.5085	100.833	188.37	167.97	191.97	196.98	235.085							787.5	34.1667	1029.17	73.3333	193.333	846.429	742.143						3173.57	1048.57	820.714	2045	240	265.714	1533.57							9.10643	29.5959	13.6596
30	32.4417	25.7627	174.167	110.46	78.23	114.99	90.04	415.593							1151.67	55	775.833	95.8333	140.833	917.857	907.857						2727.14	1120	767.143	1925	249.286	192.143	1285							13.6596	95.0484	19.3512
40	45.5322	28.3051	415.833	165.82	144.06	222.7	151.62	155.424							1410.83	210.833	830	540.833	362.5	1933.57	3394.96						3426.43	1456.43	882.143	1951.43	920	1748.57	1513.57							31.3034	59.1918	30.7342
50	36.9949	41.0169	75.8333	125.35	89.26	216.47	85.88	113.051							1200	220.833	1075.83	668.333	330	2302.14	3471.32						3410.71	1361.43	681.429	2027.86	1915	1449.29	1690							22.7661	71.144	17.6437
B
AUC Px-specific IgG Indivicual values (Log10)									AUC PPS3-specific IgG Indivicual values (Log10)
Px		+ MPL/TDCM/SQ		+ MPL/TDCM/SQ+Pam				Px		+ MPL/TDCM/SQ		+ MPL/TDCM/SQ+Pam
3.77609		4.35182		5.14198				3.22579		4.70246		5.14758
3.14286		3.58559		4.18006				2.98679		3.72874		4.68501
4.07266		4.25893		4.86475				3.89853		4.57591		4.54009
3.58673		4.52078		4.77942				3.82228		4.05815		4.89898
3.20279		3.86776		4.6111				3.69783		4.07776		4.41595
3.27673		4.26785		3.9957				3.97832		4.74003		4.49925
3.92231		4.41548		4.69391				3.7649		4.86092		4.77597
Px + SQ			+ adilipoline			+ Pam3CSK4			+ Pam3CSK4/R837			+ MPL			+ R837
AUC PPS3 IgM
63.5	13.5	7	236.2	33.22	5	179	17.01	6	289.7	31.83	5	485.6	73.01	5	319.2	59.86	5
AUC PPS3 IgG
3.857	0.8232	7	9.071	3.448	5	58.28	20.82	6	9.305	2.919	5	40.85	14.5	5	59.4	13.43	5
AUC Px IgM
63.79	23.16	7	113.6	15.84	5	102.2	21.06	6	137.1	17.47	5	268.6	28.61	5	181.5	32.79	5
AUC Px IgG
1.153	1.369	7	1.686	0.4436	5	19.13	9.176	6	1.907	0.5892	5	8.901	5.341	5	15.94	9.928	5
C
Survival	WU2 challenge		female mice
	0= survival, 1=death
days	PPS MIX 0.125 n=7	MTS n=4	PPS MTS n=7	MTSPAM Px n=7
3	1
3	1
4	1
5	1
6	1
6	1
14	0
4			1
5			1
8			1
8			1
10			1
14			0
14			0
3		1
3		1
4		1
4		1
8				1
8				1
14				0
14				0
14				0
14				0
14				0
D OPA assay
sera from female mice		3 independent experiments pooled. Percent CFU recovered (%)
	MAC													C '+ MAC													PPS Adj primary (no boost)													PPS +Adj primary (boost)
0.5% Naive sera	85.4545	106.818			96.1364	116.667	66.6667		100	116.667					96.1364	106.818			85.9553	58.3333	83.3333		58.3333	100
0.5% Px only sera	100.142	66.7614	83.4517		133.523	100	66.6667		83.3333	133.333					50	40.8333			28.75	30			25	23.3333
0.5% Px-PamMTS sera	50.2045	49.1364	54.4773	54.4773	42.5604	44.2294	36.7188	40.8913	33.3333	38.3333	31.6667	34.1667			58.75	51.2727	47		36.7188	32.5462	33.3807	37.5533	32.5	27.5	28.3333	30
5% Naive sera	135.333	64.4444	64.4444	138.864	72.5	72.5	133.333		150	58.3333	58.3333				99.596	93.7374	93.7374		105.454	105.454	58.3333		83.3333	58.3333	100
5% Px only sera	41.7259	48.402			24.1667	26.6667			25	20.8333					40.8913	53.4091			50.071	41.7259			20.8333	24.1667	40
5% Px-PamMTS sera	70.303	59	47		46.1364	66	33		32	28.3333	38				41	23	32.9		46	26	29		26.6667	20	15
													1
													1
													1
													1

## Sheet: Fig 7
A. PPS3-specific Ig ELISAs (ng/ml)			male mice
IGM														PAM SASPPS													PREVNAR
0	0	0	0	0	0	0								0	0	0	0	0	0								0	0	0	0	0
14	1147.86	1941.89	1811.81	986.58	2321.65	1307.91								19552.7	3512.99	7997.03	11637.9	4561.04	15576	12355.2	14858.8						1773.76	4351.19	2231.91	3598.79	2375.22	853.949	716.783	4197.78	195.332
28	1518.6	1689.12	1284.94	612.808	2164.67	785.954								11170.3	2202.72	5166.62	6787.3	7220.13	8251.09	7434.79	8645.61						-178.606	1436.49	914.311	2271.04	1052.08	430.17	564.061	1215.53	253.402
IgG PPS3
0	0	0	0	0	0	0								0	0	0	0	0	0	0	0						0	0	0	0	0	0	0	0	0
14	3.87658	3.24367	3.71835	4.19304	5.14241	0.71203								37.4209	37.2627	22.5475	73.0222	9.88924	119.858	23.4968	43.75						40.4272	87.5791	1.34494	297.231	232.832	9.0981	2.2943	67.0095	195.332
28	5.77532	13.0538	9.57278	2.45253	5.93354	7.51582								34.0981	54.193	31.5665	75.0791	28.5601	184.256	19.0665	68.1171						36.4715	202.294	7.19937	416.218	365.111	56.8829	12.2627	79.8259	253.402
B. PPS4-specific ELISAs		male mice
PPS4 IGM	ng/ml
0	0	0	0	0	0	0	0							0	0	0	0	0	0	0	0	0					0	0	0	0	0	0	0	0	0
14	163.176	319.433	343.452	88.9749	135.778	139.172	386.995							2157.67	714.712	1167.07	1335.35	1280.53	1436.21	1380.16	1724.44	1064.46					976.974	1567.19	431.851	745.584	806.585	759.895	249.483	561.643	927.223
28	360.93	169.767	201.305	184.395	284.296	127.515	294.668							1605.36	552.074	1085.02	1218.86	3755.26*	1416.27	1871.95	1431.63	1235.87					242.671	860.647	534.781	612.745	107.682	759.233	264.198	210.667	638.489
PPS4 igg
0	0	0	0	0	0	0	0							0	0	0	0	0	0	0	0	0					0	0	0	0	0	0	0	0
14	16.8716	10.3716	15.255	10.8051	7.15856	9.68103	12.4621							27.0116	20.9895	18.1569	25.8933	14.875	15.2659	16.1242	19.7175	25.3553					21.3179	14.7811	19.6148	71.5416	18.1113	95.6609	21.9436	45.1476
28	16.071	19.1218	21.7099	22.3938	24.5828	19.2225	17.5013							33.545	26.6505	48.9827	27.4549	28.8946	32.2371	20.3125	40.1193	53.8595					89.7762	28.9203	25.8651	46.582	22.1096	95.3247	22.128	36.5866
REPEAT EXPERIMENT		males 8 week
PPS3 IGG ELISA	REPEAT PX, PX+PAM/MPLTDCM/SQ, PREVNAR
d0
PX+Adj	15.6358	22.7398	13.8022	14.03	96.6262	28.1782
	10.8772	0.055	4.8068	7.8028	5.6548	2.9222
	21.05	6.295	6.7238	1.07	5.8678	1.4788
Prev	11.77	1.2742	8.0198	7.1542	10.4332
	13.5748	40.7158	8.455	15.4052	5.23
	14.9452	19.1428	9.7702	29.9492	3.3382
d14
PX+Adj	224.236	233.7	88.495	113.943	570.327	858.444
	51.295	23.7142	132.986	173.77	70.73	13.8022
	445.662	30.97	813.954	61.8502	131.837	57.095
Prev	12.4438	43.4438	11.3228	29.4412	44.5462
	269.095	13.1212	127.277	558.159	15.175
	1319.43	54.7558	26.1782	451.444	934.79
d28
PX+Adj	113.943	90.8428	91.1798	96.2828	315.172	629.117
	44.5462	27.6758	84.1868	203.076	107.47	21.7718
	388.908	73.2388	1115.5	65.4838	167.037	45.9332
Prev	60.9508	51.8678	151.457	516.221	328.827
	376.539	275.196	127.277	1352.21	2.89994
	1083.72	223.298	40.4452	446.436	1626.84
PX-0	3.9652	20.5708	11.77	18.4342	1.8892
	0.6628	3.7558	2.9222	3.3382	4.3852
	6.7238	1.4788	1.8892	17.7292	14.4868
Px-14	11.0998	67.0148	25.4348	22.0132	23.47
	11.5462	34.5932	16.33	8.8918	39.9052
	29.4412	77.05	198.141	114.67	11.3228
Px-28	151.457	224.236	39.3668	42.895	159.585
	128.412	154.284	21.05	13.5748	380.642
	45.0998	50.1542	72.9238	80.9188	20.0932
PPS3 IGM elisa repeat
d0
PX+Adj	1334.73	420.569	1574.41	3154.68	2218.23	1393.26
	2446.77	339.744	1841.97	364.827	323.021	448.439
	451.226	-5.85284	947.324	314.66	632.386	440.078
Prev	88.9075	671.405	-39.2977	122.352	225.474
	217.113	303.512	844.203	799.61	699.275
	244.983	933.389	660.256	532.051	724.359
d14
PX+Adj	17653	7642.87	8574.77	20296.9	6234.57	8710.91
	9104.74	1112.81	15165.2	2543.32	4911.17	1390.74
	8376.15	2213.62	9823.08	5276.29	7684.31	4674.11
Prev	1513.35	1033.79	938.42	516.076	2047.41
	2510.63	1540.6	1292.64	2559.67	1867.57
	1317.17	1142.78	1085.56	2229.97	2415.26
d28
PX+Adj	9009.62	3344.13	5185.4	23499.9	9029.47	5502.86
	5572.7	969.524	11722.3	2153.65	5671.11	1493.33
	6833.91	5579.05	7250.81	6492.85	6666.23	4163.17
Prev	833.016	1242.54	1893.33	833.016	2144.13
	1560	1083.81	591.746	2277.46	1693.33
	160	1550.48	1452.06	2033.02	2623.49
PX-0	790.338	304.878	626.173	86.773	93.8086
	942.777	656.66	677.767	370.544	-25.7974
	23.4522	382.27	105.535	464.353	-39.8687
Px-14	1592.14	1099.61	2544	1434.42	1193.69
	1661.32	2983.95	1525.73	706.696	2040.4
	1581.07	3440.51	2853.9	2009.96	2156.61
Px-28	1337.67	2121.22	2490.16	2412.86	1017.92
	2247.72	3266.69	2370.7	1270.91	2142.3
	1566.06	2911.81	2040.41	1576.6	2040.41

## Sheet: Fig 9 
FIGURE 9 ELISAs
Px IgM elisa agm
week	AGM px expt 2													AGM px MTS + pam
1	13038.8	16609	22722.4	12704.5										46144.8	132760	66975.3
2	13277.6	18197	8597.01	4000										114968	83776.8	20059.7
5	644.776	1767.16	310.448	100										8585.07	8895.52	2889.55
Px IgG elisa agm
1	0	256.41	1256.41	1041.42										597.633	12309.2	1278.11
2	2234.71	2459.57	1852.07	1437.87										8768.11	15790.6	2378.7
5	629.191	1530.57	666.667	1167.65										2990.14	9153.35	1248.52
Px IgA elisa agm
1	2331	3098	6236	4462										4701	15727	6268
2	3649	4063	4029	2496										13587	7801	3253
5	630	682	0	575										2705	3448	791
PPS3 IgM
1	1892.86	6291.67	3982.14	511.905										4625	4172.62	9244.05
2	0	2226.19	1845.24	166.667										1000	702.381	1136.9
5	3107.14	2404.76	3250	2291.67										2541.67	833.333	214.286
PPS3 IgG
1	0	0	76.6976	0										0	283.341	92.8188
2	13.19	257.45	162.677	0										488.52	88.9106	163.654
5	67.4157	121.153	93.7958	0										189.057	159.746	50.8061
PPS3 IgA
1	180	4686	2459	1125										557	10604	10514
2	604	3624	1706	839										2902	5133	3882
5	953	867	459	561										3231	3231	1471
PPS4 IgM
1	6392	5131	5854	331										4623	8508	4292
2	5715	5715	608	0										8815	28286	8654
5	6485	3131	715	3131										292	4323	3085
PPS14 IGM
1	9356	5870	9472	487										11790	17546	36532
2	9784	8301	0	0										6836	15027	20776
5	6467	0	0	0										0	106	6790
PPS19F IGM
1	4323	1216	4734	1068										13243	20828	17869
2	3551	1090	1644	258										6867	16771	11513
5	367	0	186	0										0	0	0
PPS23F IGM
1	6735	4530	5848	2394										8333	5765	7174
2	3280	5091	2530	447										7159	5114	4538
5	4773	5333	1167	1333										3167	1258	0
PPS4 IgG
1	0	0	123	126										22	743	139
2	271	391	274	272										1121	1103	218
5	160	480	287	204										1118	666	90
PPS14 IgG
1	54	-69	-5	-8										208	158	436
2	35	-26	-9	-21										439	278	1271
5	107	3	-16	-6										17	257	1150
PPS19F IgG
1	39	0	95	75										124	275	78
2	24	22	53	0										170	217	203
5	0	0	0	34										0	0	0
PPS23F IgG
1	0	0	0	143										0	265	53
2	0	0	0	144										8	174	184
5	0	0	0	46										0	0	0
PPS4 IgA
1	1762	1111	1105	889										2229	5699	925
2	2404	2302	449	530										3985	5235	761
5	1844	1070	723	692										4974	2611	233
PPS14 IgA
1	1082	579	1624	1292										2189	3751	3040
2	0	391	0	124										0	1739	3573
5	662	430	226	605										0	3395	2422
PPS19F IgA
1	1363	1048	1096	585										198	6006	3745
2	1100	756	252	0										511	4334	2759
5	810	0	0	0										1873	2226	0
PPS23F IgA
1	1910	833	2535	589										522	2428	1085
2	0	484	340	239										375	964	1126
5	0	0	0	0										2355	458	0

## Sheet: Fig 8 
A. memory B cell frequency (%) VHB1-8 Tg adoptive transfers into WT mice (all males)
memory B 5 weeks	NP-Ficoll only									NP-Ficoll+Adj
IgM+ memory LN	0.0343	0.013041	0.00225	0.0274183	0.00141	0.0116				0.0477288	0.0148261	0.131566	0.0598796	0.0309014	0.082618	0.14758	0.10164
IgG+ memory LN	0	0.00046575	0	0.00124683	0	0				0.00132552	0.0024739	0.02355	0.0069564	0.0048444	0.0091809	0.0093572	0.008338
IgM+ memory SPL	0.199121	0.12894	0.0206496	0.10152	0.022227	0.141208				0.277056	0.118817	0.489005	0.295785	0.149076	0.3441	0.420432	0.46407
IgG+ memory SPL	0.0139893	0.009352	0.00124041	0.0019224	0.00063813	0.0075088				0.020748	0.0095761	0.0284512	0.0150885	0.0112832	0.0218736	0.0320395	0
B. NP-specific IgM and IgG in secondary transfers			ELISAs	ug/ml
IgM	NP-Ficoll primary (no boost)													NP-Ficoll primary (boost)													NP-Ficoll+Adj primary (no boost)													NP-Ficoll+Adj primary (boost)
0	635.3	669.6	694.1	713.8										635.305	640.202	640.202	640	601.055	582	561.978							694	743	660	694										581.508	605.945	615.727	566.86	679	547.343	586.4
7	1336.9	1271	1465	1540										11232.5	16479.3	14180.8	7428	18042.4	9891	18869.5							2398	2691	2564	3254										27974.6	19928.3	36757	32230	9642	52090	35571
14	1065.5	1001	1211	1246										7116.7	8939.37	6338.38	2281	11669.3	3501	7848.65							2232	2332	2243	2677										13176.5	6330.6	10842	12802	6050	17118.9	24182
IgG
0	0	0	0	0										0	0	0	1.5	0	0	0							0	0	0	0										0	0	0	0	0	0	0
7	5.02	1.5	0.5	12.5984										763	1940	1290	559	3513	1436	4341							26.9	34.1	29	58.8166										2904	1372	2106	3312	1651	5665	3816
14	10.6	9.05	6.53	23.8241										1137	2414	1607	529	4533	1466	5350							51.4	62	39.9	85.1754										3348	1405	2249	3892	1158	6386	5790
C. Px-specific IgM and IgG after secondary adoptive transfers					all males
IgM ELISA	PPS primary (no boost)													PPS primary (boost)													PPS Adj primary (no boost)													PPS +Adj primary (boost)
0	8.523	9.91	5.29	23.36										0	0	0	0	0	0								0	0	1.6	0										0	0	0	0	0	0	0
7	95.7886	0	23.1214	155.244										7118.08	6738.23	10939.7	5060.28	10001.7	5991.74								363.336	165.153	297.275	297.275										8013.21	11289.8	15808.4	13400.5	13542.5	10966.1	10952.9
14	3.30306	16.5153	0	0										7402.15	6645.75	10186.6	5393.89	7322.87	5648.22								145.334	0	62.7581	92.4855										7101.57	8885.22	14507	8977.7	10176.7	12092.5	10523.5
28	204.789	680.429	145.334	498.761										4416.18	5225.43	7996.7	5618.5	6024.77	6434.35								561.519	412.882	449.216	578.035										6080.92	7577.21	14896.8	8231.21	11296.4	10470.7	10341.9
IgG ELISA
0	0	0	0	0*										0	0	0	0	0	0								0	0	1.6	0										0	0	0	0	0	0
7	1.63264	0	1.05047	-0.47659*										0	0	1.48916	3.819	37.8517	6.40331								1.02671	0.55935	4.74332	0										9.06122	18.1611	12.7159	5.35384	6.53099	7.15856
14	3.084	0	2.01017	17.1828*										0	0	4.19517	7.41568	38.9003	6.20345								3.7596	3.47513	6.5129	1.60433										33.8023	71.4451	21.3751	6.34189	5.44488	50.5229
28	6.0171	0.28784	2.87775	55.8265*										0	0	1.09106	3.43386	18.8379	5.80427								14.5696	8.36616	12.0103	2.74463										22.0638	75.4364	25.5997	3.29358	8.81955	21.8765

## Sheet: Supp Fig 1
Supplemental
Figure 1A		Male C57BL/6 mice
PPS3 ELISA	IgM	ug/ml
day	Px													Px +MPL+sq													Px+MPL+TDB+sq
0	4.14975	2.59875	2.3925	1.85625	1.80675													2.99475	2.3265	1.92225	1.87275	3.1845					3.168	1.782	2.2275	2.02125	2.3925
10	8.76975	8.9925	8.547	8.14275	4.8015													19.3875	16.731	11.649	10.461	23.4548					26.6475	10.4032	14.6602	16.0297	14.9407
20	7.69725	6.9135	8.43975	5.78325	3.696													17.2673	11.5087	8.415	8.5305	20.9797					15.048	6.32775	11.5005	11.1045	12.2265
30	7.2435	5.89875	8.0355	5.04075	3.48975													11.3438	9.59475	6.70725	6.41025	13.0928					14.9902	5.40375	11.6985	8.62125	10.5518
40	7.11975	5.56875	8.68725	5.40375	3.30825													17.1105	15.5348	15.0892	11.0137	25.8225					25.3687	19.3133	41.3903	11.8552	22.902
50	7.953	7.1445	8.55525	5.6265	3.17625													18.744	17.9108	13.5382	11.418	15.9225					21.1447	16.0957	23.9745	10.1805	17.8695
60	8.3325	6.633	10.3042	5.99775	3.135													14.916	13.4475	12.1357	11.121	14.6107					16.4093	11.1623	18.8678	7.2765	11.418
PPS3 ELISA	IgG
day
0	0.068685	0.052418	0.054225	0.056033	0.045188													0.01446	0.059648	0.041573	0.037958	0.075915					0.05784	0.05061	0.048803	0.063263	0.110257
10	0.126525	0.160868	0.15183	0.15906	0.092183													0.184365	0.37596	0.131948	0.175328	0.244013					0.263895	0.262088	0.258473	0.417533	0.200632
20	0.16629	0.155445	0.119295	0.262088	0.095798													0.26028	0.446453	0.177135	0.207863	0.538635					0.20967	0.25305	0.24582	0.78084	0.222323
30	0.17352	0.119295	0.162675	0.184365	0.092183													0.263895	0.26028	0.25305	0.19521	0.428378					0.258473	0.276548	0.32535	0.638048	0.18798
40	0.133755	0.113873	0.19521	0.178943	0.10122													0.4338	0.471758	0.639855	0.627203	0.468143					0.44103	0.833258	0.695888	0.965205	0.829642
50	0.178943	0.168098	0.23859	0.2169	0.148215													0.323543	0.511523	0.668775	0.75192	0.516945					0.67962	0.53502	0.898328	0.798915	0.515138
60	0.135563	0.155445	0.31089	0.242205	0.140985													0.278355	0.723	0.73746	0.741075	0.681428					0.424763	0.547673	0.967013	0.851333	0.53502
B Chimera PPS3 - specific igm			Male donors and recipients
day	Px chimera													PX myd88 chimera													Px +MPL+sq													PX MPL sq myd88 chimera
0	5.2	3.31	0.33	1.41	6.2012	2.7972	5.18	4.884	3.4188									0.87	0	0.33	0						-0.21	2.76	1.68	7.1336	5.2096	9.2796	8.7912	7.2224						0	0	0.33	0.6
10	8.99	7.64	2.22	6.56	19.5656	10.2268	7.03	19.5064	11.2036									2.49	1.68	1.14	3.31						23.35	23.89	10.62	22.1112	36.7336	31.006	26.1368	28.712						8.72	11.43	17.93	7.91
20	7.64	8.18	3.85	8.18	13.5716	23.3396	20.202	14.0748	9.472									1.14	3.58	0.6	1.14						26.06	21.18	12.51	14.282	24.2128	15.17	21.2972	17.4492						6.29	7.91	13.6	6.29
35	7.64	7.37	4.12	7.1	8.5988	22.9252	24.6124	14.1192	3.4336									0.6	2.22	0.06	0.06						33.1	11.97	11.97	10.5228	15.1108	19.5508	8.288	18.2484						4.93	4.93	7.37	3.31
49	11.16	6.29	6.83	9.54	22.9696	20.424	37.6216	11.2036	8.9836									0.06	1.41	0	0						39.06	39.87	43.93	44.1188	51.0304	54.6416	70.9216	61.2276						5.47	8.99	8.45	6.01
60	10.08	4.12	4.12	8.72	21.09	15.7176	14.3412	11.8252	24.5828									0.06	0.6	0	0						38.24	27.95	34.18	21.1492	25.16	22.3924	29.2596	27.528						4.12	7.1	7.1	3.58
B Chimera PPS3 - specific igG
day	Px chimera													PX myd88 chimera													Px +MPL+sq													PX MPL sq myd88 chimera
0	0.06521	0.0077846	0.0140249	-0.10142	0.0967458	0.0461741	0.206684	0.0780563	0.113237									0.0265	0.021	0.025	0.0095						0.00676	0.03682	0.08525	0.0140249	0.13259	0.0233852		0.0327456						0.0305	0.038	0.0115	0.054
10	0.11531	0.074925	-0.0238676	-0.129473	0.120383	0.134675	0.119283	0.0588171	0.151165									0.033	0.0205	0.0315	0.013						0.23054	0.44096	0.45265	0.102178	1.09692	0.228224		0.289543						0.019	0.032	0.0305	0.049
20	0.30569	0.356975	0.185506	0.0690359	0.0511968	0.111702	0.0571809	0.012633	0.0864362									0.0265	0.036	0.0245	0.0115						0.34076	0.58291	0.61965	0.279329	2.13638	0.214623		0.657856						0.0205	0.033	0.043	0.063
35	0.23221	0.189185	-0.026897	0.0441436	0.0651596	0.110372	0.0738032	0.00864362	0.0651596									0.017	0.031	0.014	0.0065						0.33074	0.33074	0.32406	0.0352635	0.994312	0.0293435		0.251345						0.0155	0.0165	0.022	0.0555
49	0.13702	0.339173	0.222482	0.352902	0.0716893	0.0514859	0.048879	0.0202033	0.0892857									0.011	0.013	0.009	0.0095						0.59126	0.35078	1.19079	0.603444	3.54474	0.823098	1.01873	1.59875						0.015	0.016	0.0165	0.069
60	0.22219	0.130107	0.0898427	0.0743563	0.0371655	0.029113	0.0458375	0.0167245	0.0625619									0.013	0.0185	0.013	0.009						0.50609	0.33408	0.90522	0.30975	0.198247	2.6482	0.371695	0.786731						0.021	0.0175	0.0165	0.069

[truncated: 5 more sheets: Supp Fig 2 , Supp Fig3, Supp Fig4, Supp Fig5, Ab clones]
